# Supplementary material for: Chemical profile and analysis of biosynthetic pathways and genes of volatile terpenes in Pityopsis ruthii, a rare and endangered flowering plant
Source: PLoS One. 2023 Jun 23;18(6):e0287524. doi: 10.1371/journal.pone.0287524 (PMC10289357; doi:10.1371/journal.pone.0287524)
Supplement: S1 Table — Reads for each RNA sample (s.13; s.15; s.16) and sums thereof are presented before (SEQ) and after RapClust (CLUS), respectively. (TXT) [file pone.0287524.s001.txt]

TXNAMES	CLUSTERID	SEQ.s.13_quant.sf	SEQ.s.15_quant.sf	SEQ.s.16_quant.sf	SEQ.Sum	CLUS.s.13_quant.sf	CLUS.s.15_quant.sf	CLUS.s.16_quant.sf	CLUS.Sum
k65.R20069619	cluster10009	207.003	443.16	652.34	1302.5030000000002	285.523413	456.99960000000004	676.9998200000001	1419.5228330000002
k45.S34870043	cluster102897	7	28	19	54	7	28	19	54
k45.R34778533	cluster10314	259.499	357.348	1490.43	2107.277	2240.9969	2418.99723	3589.83021	8249.82434
k45.R34961057	cluster10346	55.3298	0	70.2795	125.60929999999999	125.99989	25.19674	110.99995557	262.19658556999997
k65.S19863473	cluster103656	8	0	7	15	8	0	7	15
k25.R81389554	cluster104248	3	3	6	12	3	3	6	12
k45.R34792117	cluster10448	164.385	476.593	141.266	782.244	542.0002000000001	735.00045	376.00059999999996	1653.00125
k65.R20610042	cluster105749	5	5	3	13	5	5	3	13
k65.R20227238	cluster107521	2	3	7	12	2	3	7	12
k65.R20474482	cluster108170	40	17	26	83	40	17	26	83
k65.R20082938	cluster10834	8.01332	23.0119	829.583	860.60822	28.36441	67.8017	909.6030099999999	1005.7691199999999
k65.R20436843	cluster108488	11	7	37	55	11	7	37	55
k65.R20192280	cluster108980	16	47	1	64	16	47	1	64
k65.R20050377	cluster109	116.38	142.592	1256.75	1515.722	872.731925	961.56321	2946.0911100000003	4780.386245000001
k65.R20298453	cluster110237	12	20	23	55	12	20	23	55
k65.R20050267	cluster11088	204.734	238.769	320.501	764.004	394.00048000000004	431.00026	492.99998999999997	1318.00073
k45.R34957054	cluster112930	11	32	0	43	11	32	0	43
k65.R20417897	cluster113489	15	18	5	38	15	18	5	38
k65.R20497810	cluster114638	3	5	9	17	3	5	9	17
k45.R34791349	cluster11483	75.3418	155.633	140.212	371.1868	312.00919	526.59837	996.593	1835.20056
k65.R20048273	cluster11572	266.782	366.417	298.669	931.8679999999999	614.9998	668.99982	704	1987.99962
k25.R81946362	cluster115988	5	4	2	11	5	4	2	11
k65.R20313634	cluster116556	17	15	5	37	17	15	5	37
k65.R20477150	cluster117119	15	10	1.85619	26.85619	15	10	1.85619	26.85619
k45.R34897436	cluster11737	57.6683	81.5277	84.5956	223.79160000000002	138.3822	176.3678	99.03593000000001	413.78593
k65.R20078810	cluster11877	57	121.603	439.818	618.4209999999999	57	139.0506	482.67805999999996	678.72866
k25.R81851553	cluster121167	1.32955	4	5.28929	10.61884	1.32955	4	5.28929	10.61884
k45.R34990521	cluster121747	40	55	8.51205	103.51205	40	55	8.51205	103.51205
k45.R34917106	cluster12230	5.68342	0	0	5.68342	132.99998	283	183.70420000000001	599.70418
k65.R20125936	cluster123092	19	64	22	105	19	64	22	105
k65.R20609728	cluster123247	4	11	4	19	4	11	4	19
k65.R20379720	cluster123273	13.8424	33	31	77.8424	13.8424	33	31	77.8424
k45.R34791728	cluster12339	0	53.3351	35.7892	89.1243	685	515.99995	937.99962	2138.99957
k25.R80891573	cluster123832	11	12.6797	21	44.6797	11	12.6797	21	44.6797
k25.R81391082	cluster123941	4	4.5673	2	10.5673	4	4.5673	2	10.5673
k65.R20060741	cluster12523	73.8899	18.0865	643.349	735.3254000000001	75.01162378808999	19.000012	667.59879	761.61042578809
k45.R35612995	cluster125654	2	8	4	14	2	8	4	14
k25.R80945237	cluster126786	9	20	37	66	9	20	37	66
k65.R20719004	cluster127296	1	6	6	13	1	6	6	13
k45.R35272171	cluster127602	17	23	30	70	17	23	30	70
k65.R20101837	cluster127865	156	166	205	527	156	166	205	527
k65.R20051682	cluster12872	34.4319	27.5746	252.6	314.6065	178.19179	135.58623	349.82074	663.59876
k25.R81039111	cluster129180	3	0	12	15	3	0	12	15
k45.R35076690	cluster12937	9.95568	8.63441	15.6384	34.22849	18.000007	39.00002	88.000077	145.000104
k65.R20055080	cluster13199	1459.6	4.28928	191.31	1655.1992799999998	1532.6465999999998	5.195412	206.95006	1744.7920719999997
k45.R34791272	cluster13345	56.3955	114.027	81.9053	252.3278	452.45821	652.04367	635.68031	1740.18219
k65.R20052893	cluster13467	37.8825	28.2573	34.3375	100.4773	659.74765	632.9997999999999	386.99948	1679.74693
k45.R34867187	cluster13477	27.6232	79.4478	0	107.071	68.4501	237.66915	11.550270000000001	317.66952000000003
k65.R20091617	cluster13498	112.098	250.436	8.25475	370.78875	199.00022	419.00049999999993	209.21565	827.21637
k45.R34822497	cluster13596	72.4661	151.511	47.9354	271.9125	219.09949	340.0002	173.00007112	732.09976112
k45.R34945725	cluster14037	42.1236	115.948	94.4101	252.4817	89	118.39461	142.96761	350.36222
k65.R20037846	cluster14053	681.878	3182.64	3442.98	7307.498	685.9996100000001	3227.00299	3444.99887	7358.00147
k65.R20051283	cluster14419	424.254	392.992	266.7	1083.946	455.6286	465.23830000000004	275.01625	1195.8831500000001
k25.R80836868	cluster14436	0	0	0	0	31.039920000000002	27.38366	106.70432	165.1279
k45.R34779144	cluster14481	2149.5	2073.63	2178.76	6401.89	2156.99915	2075.9996	2215.9993000000004	6448.99805
k65.R20152904	cluster14548	15	19.2286	255.627	289.8556	23	33.99996	327.00026999999994	384.00022999999993
k45.R34788440	cluster15329	62.4097	131.163	692.958	886.5307	586.6067	557.8935200000001	1011.353265	2155.853485
k65.R20039319	cluster15406	1494.97	1525	1720.68	4740.65	1692.9634999999998	1643.88513	1859.89749	5196.74612
k65.R20046741	cluster15424	151.421	415.079	6.07906	572.57906	192.98119999999997	521.65377	9.98419	724.61916
k65.R20076196	cluster15426	0	31.0205	59.3178	90.3383	92.99993	88.00004	541.9997599999999	722.9997299999999
k45.R34791549	cluster15430	1.1321e-4	1.32363e-5	1.6029e-5	1.424753e-4	915.9996832100001	233.83400323630002	290.999916029	1440.8336024753
k65.R20080255	cluster15541	43.675	97.0059	85.6364	226.3173	64.00002	108	242.0004	414.00042
k25.R79975304	cluster15594	17.8874	0	0	17.8874	84.59722000000001	133.22836	21.21059	239.03617000000003
k65.R20159762	cluster15766	9.09739	0	32.1316	41.228989999999996	78.00004	83.99999	125.82266476100001	287.822694761
k45.R34802674	cluster1635	0	1.55226	708.479	710.0312600000001	19	60.62630999999999	1922.99957	2002.62588
k65.R20066967	cluster16414	308.215	514.792	59.0182	882.0252	507.00093000000004	741.9993400000001	60.99998	1310.00025
k45.R34842199	cluster16516	27.4616	4.18424	14.7989	46.44474	141.08636	110.47810000000001	119.45870000000001	371.02316
k65.R20185398	cluster17428	34.0057	44.4976	13	91.5033	275.9834	74.49189999999999	158.8182	509.2935
k25.R80024986	cluster17643	5.40014	24.2404	0	29.64054	13.91246	29.50443	18.000030000000002	61.416920000000005
k65.R20204634	cluster17802	39.9195	7.9296	133.296	181.14509999999999	59.99998	14.76671	145.10072	219.86741
k45.R34813595	cluster1789	13.0719	29.508	13.6803	56.2602	208.99997851999998	174.00001270910002	93.0001	476.0000912291
k65.R20227483	cluster18057	29.3511	23.1991	80.304	132.8542	49.03698	87	111.00003	247.03701
k45.R34785425	cluster18061	578.811	259.786	577.127	1415.724	628.9888000000001	357.00053	970.97102	1956.96035
k45.R34823269	cluster18425	75	0	299	374	179	168.001561	515.0002974049	862.0018584049001
k65.R20088843	cluster18888	231.384	266.959	93	591.343	318.54792999999995	477.9475	240.81435083496203	1037.3097808349619
k65.R20039094	cluster19080	92.8737	234.779	664.399	992.0517	1163.00226	1197	2382.999	4743.00126
k45.R34789939	cluster193	426.196	470.859	291.065	1188.12	1214.3004600000004	1553.8388119999995	1337.5783199999998	4105.717592
k45.R34817144	cluster1950	136.497	345.842	577.81	1060.149	576.97282	770.63844	684.0005299999999	2031.61179
k45.R34795315	cluster1993	0	0	0	0	895.2291299999999	788.41283	648.71831	2332.36027
k45.R34793308	cluster19986	0	0	0	0	730.9995200000001	474	418.0003	1622.99982
k25.R79945721	cluster20001	0	0	11.5908	11.5908	103	124.99980000000001	801.165	1029.1648
k65.R20114007	cluster20244	9	43.943	0	52.943	12	73.84427	0	85.84427
k45.R35030639	cluster20613	16	0	0	16	16	20	55.99998	91.99998
k65.R20053716	cluster21062	189.809	14.3959	11.0186	215.2235	1394.9609999999998	31.338900000000002	234.46120000000002	1660.7610999999997
k65.R20111516	cluster21414	147.875	129.087	301.043	578.005	211.99987155757	230.00029999999998	479.0004014986	921.00057305617
k65.R20256306	cluster21474	6.9662	41	0	47.9662	28	51	12.69092	91.69092
k65.R20061502	cluster21698	52.4315	64.324700000000007	33.2332	149.9894	341.43829999999997	520.18029	337.99969999999996	1199.61829
k65.R20086351	cluster21703	147.913	69.7791	132.212	349.90409999999997	156.39046000000002	97.74053	147.15295	401.28394000000003
k65.R20092027	cluster21777	19.1575	23.9237	10.4219	53.5031	168.40359999999998	243	92.38676000000001	503.79035999999996
k65.R20043005	cluster2209	132.629	237.412	112.185	482.226	965.98889	875.69074	1387.00466	3228.68429
k45.R34787035	cluster22580	1.90301	1.93153	0	3.83454	838.0005100000001	496.99953	572	1907.0000400000001
k65.J20271564	cluster22865	6.26503	27.3427	0	33.607730000000004	27.00001	90.3802	0	117.38021
k45.R34788412	cluster2297	444.868	536.802	601.684	1583.354	508.02105	584.18016	807.00028	1899.20149
k65.J20060224	cluster23067	3	0	73.9727	76.9727	16.25773	17	93.0451	126.30283
k65.R20060375	cluster23156	89.4534	306.03	290.385	685.8684	107.0476	349.33736	316.385	772.76996
k45.R34778788	cluster23161	157.632	159.195	49.1379	365.9649	2487.0020017762	1738.000640667353	2586.0023	6811.004942443553
k45.R34886392	cluster23264	77.9355	44.6324	4.13418e-8	122.5679000413418	106.99998627000001	53.99995	139.0003800413418	300.0003163113418
k25.R80103689	cluster23414	0	89.2919	0	89.2919	62	178.05385	62	302.05385
k45.R34823548	cluster23604	25.1489	0	25.1992	50.3481	308.00004	170.6678	193.00150100000002	671.669341
k45.R34856910	cluster23728	25.2122	47.1819	9.02294	81.41704	44	85.94919999999999	59.225339999999996	189.17453999999998
k45.R34822359	cluster23876	33.4911	76.6817	255.716	365.8888	42.92042	96.98098	473.99969999999996	613.9010999999999
k45.R34846092	cluster24064	14.5925	47.1655	68.3551	130.1131	241.9995	120	228.0001	589.9996
k45.R35050043	cluster24601	29.4352	11.5821	3.2433	44.2606	53	53.00002	25	131.00002
k45.R34909007	cluster24819	26.9325	83.1861	6.89103	117.00963	40	113	18	171
k25.R80101276	cluster25433	12.6811	19.7092	25.2244	57.6147	96	102	85	283
k25.R81221753	cluster25506	2.4323	0	6.34559	8.77789	5	4	14	23
k65.S20228106	cluster26240	27	19	14	60	34	22	20	76
k25.R80514184	cluster26335	0	0	21.2316	21.2316	23.99998	19.99996	38.649010000000004	82.64895000000001
k65.R20092431	cluster26721	262.768	92	71	425.768	264.00039999999996	92	71	427.00039999999996
k25.R79971069	cluster2673	9.25528	29.4792	83.6484	122.38288	151.68798087000002	144	397.99971999999997	693.68770087
k45.R35007662	cluster26763	36.3198	41	59	136.3198	50.99999	48	86	184.99999
k45.R34968806	cluster27112	57	147.068	31	235.068	67.9606	181.068	33	282.0286
k65.R20164369	cluster27131	34.8039	37.5335	20.3364	92.6738	48.8039	77.09836999999999	44.2996	170.20186999999999
k25.R79939310	cluster28159	4.74808	13.6435	1.3567	19.74828	236.18308	324.599	376.00030999999996	936.78239
k65.R20045794	cluster28415	479.999	73.875	166.763	720.6370000000001	2424.002	314.99946	1207.0001	3946.0015599999997
k65.R20065602	cluster28494	66.9571	138.683	131.242	336.8821	184.0993	194.0001	450.4309999999999	828.5303999999999
k45.R34828089	cluster29019	0	0	65.1449	65.1449	0	0	174.00001000000003	174.00001000000003
k65.R20384511	cluster29256	11.211	10.673	68.9551	90.8391	14.211	46	68.9551	129.1661
k45.R34854486	cluster29493	0	3.62623	0	3.62623	34	75.000041	1	110.000041
k25.R79987692	cluster29569	20.8762	12.9446	27.8637	61.6845	29.1592	21.68733	53.52727	104.3738
k45.R34820784	cluster29590	0	2.0922e-4	0	2.0922e-4	167.99990000000003	183.99960922	282.9999	634.9994092200001
k65.R20068147	cluster3020	188.715	245.735	241.695	676.145	330.05492	428.78022	347.10824999999994	1105.94339
k65.R20192557	cluster30708	12.4329	32.0822	0	44.515100000000004	23	47.4365	34.8854	105.3219
k65.R20092784	cluster30745	0	0	0	0	67.7348	211	144	422.7348
k25.R80276622	cluster31128	6.04063	0	0	6.04063	56.99993	58.00001	22	136.99994
k45.R34956836	cluster31151	22	7.0258	64	93.0258	98	172.9998	108	378.9998
k65.R20536053	cluster31220	2.37341	26	0	28.37341	5	26	14	45
k65.R20076933	cluster31335	0	0	0	0	301.334	460.60900000000004	1	762.943
k65.R20050310	cluster31337	244.327	123.055	62.6993	430.0813	821	168.00019	572.0003	1561.0004900000001
k25.R79942546	cluster31626	0	0	67.4289	67.4289	342	22	736.9999	1100.9999
k65.R20055859	cluster31698	37.533	18.591	29.6949	85.8189	375.00044446	385	391.47090000000003	1151.47134446
k25.R79908060	cluster317	23.7826	31.1718	65.4582	120.4126	4720.25724	5415.242976699999	13502.576446599998	23638.0766633
k45.R34792380	cluster31709	0	0	0	0	400.99996	625	640	1665.99996
k65.R20117045	cluster31932	48.3579	30	204.252	282.60990000000004	56.99998	32	218.99984	307.99982
k45.R34813026	cluster32165	0	0	18.3362	18.3362	102	177	454.0002	733.0002
k65.R20108802	cluster32230	13	110.948	315.48	439.428	22.74744	113.32436999999999	426.49352	562.56533
k65.R20270297	cluster32269	17.6532	75.3133	0	92.9665	17.6532	78.99995	17	113.65315
k65.R20054022	cluster3290	480.667	554.073	691.241	1725.981	643.8881799999999	766.8951299999999	1207.72182	2618.5051299999996
k65.R20151645	cluster33535	62	97.0186	254	413.0186	63	98.96986000000001	256.28212	418.25198
k45.R34801121	cluster33732	0	0	0	0	228.7332	783	2.31113	1014.0443300000001
k45.R34884850	cluster35142	126.58	93.3763	98.3684	318.3247	126.58	95.00001	101.000030302524	322.580040302524
k65.R20255534	cluster35199	22	31.0373	20.541	73.5783	22.00000156778	56	28.000030000000002	106.00003156778
k65.R20063301	cluster3528	21.1724	125.785	186.819	333.77639999999997	120.90468	429.47087	822.6018300000001	1372.97738
k45.R34836762	cluster3535	70.0056	30.3346	4.81216	105.15236	214.99999000000003	304.99998000000005	337.99987999999996	857.99985
k25.R80101312	cluster35793	8.44394	6.62279	17.496	32.56273	101.00004	24.000045999999998	154	279.000086
k65.R20055377	cluster36146	202.386	228.153	385.535	816.0740000000001	229.9998	253.99963	418.9999	902.99933
k65.R20141776	cluster36347	3.4264	16.1342	0	19.5606	11	48	3	62
k65.R20089261	cluster36685	52.4454	85.9044	114.814	253.16379999999998	216.0004	200.0004	211.99953	628.0003300000001
k65.R20099889	cluster36730	62.8897	192.346	193.649	448.8847	68.94543	194.14325	193.649	456.73768
k45.R35496658	cluster37377	0	0	13.1588	13.1588	9	1	16.63353	26.63353
k65.R20036818	cluster3742	5008.52	2756.86	6227.36	13992.74	5046.9956600000005	2773.00052	6265.997899999999	14085.99408
k65.S20416535	cluster37696	1.40391	8.38428	2.59591	12.3841	4.18497	13	11	28.18497
k45.R34778773	cluster37775	690.803	1078.68	1402.23	3171.713	2142.153	2610.95	3827.66067	8580.76367
k65.S20126076	cluster38218	40	56	24	120	48	63	49	160
k25.R80005427	cluster38503	75.5706	102.174	59.6233	237.36790000000002	160.86599999999999	231.517	118.6826	511.06559999999996
k45.J34907550	cluster38527	0	18.7018	0	18.7018	36	22.00004	83	141.00004
k65.R20173045	cluster38584	0	0	0	0	40	48	106	194
k65.R20048404	cluster38755	255.931	258.937	155	669.868	276.0004	274.00030000000004	155	705.0007
k25.R80522300	cluster38841	21.099	39.4622	0	60.5612	50.0000404	86.00000399999999	0	136.00004439999998
k45.R34824635	cluster38852	181.605	211.844	80	473.44899999999996	183.99992	233.5863	80	497.58622
k25.R80038437	cluster38986	19.9597	8.31546	0	28.27516	150.23787348399998	38.999989400000004	130	319.237862884
k25.R81581983	cluster39055	0	0	8.86607	8.86607	0	0	25.41827	25.41827
k65.R20366501	cluster39336	13.6508	33.3848	0	47.0356	15.99998	39.00002	7	62
k25.R79910161	cluster3956	98.4693	101.674	78.3683	278.51160000000004	2395.54808	2788.44923	2353.22239	7537.2197
k45.R34834273	cluster39778	29.613	72.2668	104.717	206.5968	131.13400000000001	199.48145	221.12099999999998	551.73645
k25.R79924695	cluster40315	0	9.59269	9.75229	19.34498	240	770.11169	760.56929	1770.68098
k65.R20115630	cluster40399	169.976	182.697	51.7527	404.4257	178.99986	190.00053	52.999979999999994	422.00037
k45.R34861117	cluster40869	40.7712	8.38496	32.1054	81.26156	162	80.99996	210.9998	453.99976
k65.R20106368	cluster41126	114.576	212.49	6	333.06600000000003	114.576	219.00036	6	339.57636
k25.R79911816	cluster4120	0	0	0	0	2416.8011333279997	2412.94801	1733.865346644	6563.614489972
k65.R20503697	cluster41253	3.94353e-6	0	3.95333	3.9533339435299997	13.00000394353	10	19.00003	42.00003394353
k45.R34859648	cluster41688	0	0	0	0	18	62	0	80
k45.R34879950	cluster41743	143.949	175.866	176	495.81500000000005	149.00031	186.99980000000002	176	512.0001100000001
k65.R20060013	cluster41848	153.113	357.454	674.211	1184.778	213.6376	488.262	774	1475.8996
k65.S13321080	cluster42128	20	33.624	4	57.624	20	35.99998	5	60.99998
k45.R34783518	cluster4214	138.01	80.8352	0	218.84519999999998	1377.5066100000001	1738.0954799999997	2227.7403400000003	5343.342430000001
k65.R20224889	cluster42250	43.4208	22.6193	10.3041	76.3442	47.00001	30.00001	12.99999	90.00001
k45.R34776121	cluster427	322.385	700.723	219.579	1242.687	1843.8289299999997	3026.92856	1436.9468299999999	6307.704319999999
k45.R34870201	cluster4407	0	0	61.4742	61.4742	124.73473	116.41792000000001	294.39532	535.5479700000001
k65.R20394340	cluster44672	11.356	22.4098	15	48.7658	27	33	15	75
k45.R34778189	cluster4486	417.929	17.1444	331.504	766.5774	5181.99255	86.99996300000001	4146.00148	9414.993993
k25.R79945130	cluster4495	59.5945	42.504	97.7289	199.82739999999998	310.00010999999995	620.0003700000001	865.9998999999999	1796.00038
k65.R20224394	cluster45308	0	7.32073e-5	0	7.32073e-5	61	43.999973207299995	64	168.9999732073
k25.R80397587	cluster45751	7.74633	0	5.55065	13.296980000000001	52.30083	40	39.99995	132.30078
k45.R35978343	cluster46740	1.44726	2	9	12.44726	3	4	17	24
k65.R20103735	cluster47008	100.11	61.8795	89.371	251.3605	111.0003	68.00001	270.194	449.19431000000003
k65.R20096740	cluster47081	54.5384	45.1354	33.705	133.3788	130	180.6194	85	395.61940000000004
k65.R20127811	cluster4729	10.8257	18.9789	81.2605	111.06509999999999	147.13925999999998	297.48948	265.99999	710.62873
k65.R20051721	cluster4760	448.728	699.155	1026.98	2174.863	492.0001060000001	779.10126	1112.99846	2384.099826
k25.R79998027	cluster48059	0	66.0129	108.475	174.4879	123	115	227	465
k25.R80842762	cluster49158	6.01321	0	1.91962	7.93283	15	5	23.00002	43.00002
k65.R20045434	cluster4978	218.505	396.937	90.385	705.827	848.0805932000001	1110.8527399999998	1596.4090099999999	3555.3423432
k25.R81648981	cluster49813	3	0	4.3724	7.3724	3	2	10	15
k65.S20308717	cluster49896	4.42394	0	0	4.42394	4.42394	6	0	10.42394
k65.R20133844	cluster50273	6.58612	46.4841	10.0874	63.15762	9	55.999979999999994	51	115.99998
k25.R81188461	cluster50451	9.63335	4.38038	5.77931	19.793039999999998	41.99995	77.99998000000001	7	126.99993
k45.R34993301	cluster50590	20.4798	43	44.7631	108.2429	33	43	58	134
k65.R20317026	cluster51211	10.3837	0	0	10.3837	20.5786	17.8323	32	70.4109
k45.R35308855	cluster51236	12.0509	6.39758	0	18.44848	20.00001	19.99998	8	47.99999
k45.R34964489	cluster51381	0	2.57079	121	123.57079	36	29.563489999999998	121	186.56349
k45.R34844207	cluster5156	10.3387	26.1658	5.82094	42.32544	238.99987	321.99993	246.99968	807.99948
k25.R79910112	cluster523	262.433	14.4762	193.174	470.0832	5195.897609999999	1517.68916	5124.16027	11837.747039999998
k45.R34842486	cluster5231	45.1102	57.9026	216.922	319.9348	250.99973	278.99989	485.77364	1015.7732599999999
k45.R34900357	cluster52649	94.3252	84.3578	187.972	366.655	112.4602	102	188.99972	403.45992
k45.R35733272	cluster52890	0	4	4.55672	8.55672	7	4	7	18
k45.R35828098	cluster52992	5	6	17.9651	28.9651	5	6	22.00003	33.000029999999995
k45.R35195601	cluster53129	0	20	0	20	1	20	0	21
k25.R80439244	cluster53157	0	3	23.0262	26.0262	1	3	29.38486	33.38486
k25.R81186561	cluster53172	0	2.25347	4.44146	6.69493	2	8	10	20
k45.R34804164	cluster5325	435.961	558.629	0.0258915	994.6158915	520.3195900000001	648.8913299999999	0.9999994999999999	1170.2109195
k45.R34792532	cluster53832	33.2239	154.085	49.4765	236.7854	503.6399	543	737.2655	1783.9054
k65.R20090854	cluster5527	90.28	104.584	146.202	341.06600000000003	219.463125	304.36164	205.70543999999998	729.530205
k65.R20040524	cluster55481	2576.74	196.521	3557.23	6330.491	2692.997	199.99998	3765.999	6658.99598
k65.R20118714	cluster56417	74.0813	230.07	98.3043	402.4556	76.99997	230.07	157	464.06997
k25.R81629857	cluster56531	0	8.36486	0	8.36486	9	9.000005	4	22.000005
k65.R20197822	cluster56737	46.4017	22.719	21	90.1207	46.4017	22.719	21	90.1207
k65.R20085636	cluster57265	77.0718	141.456	138.112	356.6398	120	193	166.9998	479.9998
k45.R34777031	cluster5759	3396.12	4635.47	6227.14	14258.73	3860.2548899999997	5032.71903	7082.24005	15975.21397
k65.R20052835	cluster5850	194.192	352.144	499.987	1046.323	495.92062000000004	763.59614	1190.2081099999998	2449.72487
k65.R20049010	cluster5863	91.813	107.041	169.114	367.968	581.38378	726.22985	1772.50583	3080.11946
k65.R20195786	cluster58679	43.0388	37.5928	40.3739	121.0055	71	66	71	208
k65.S20403501	cluster5868	14.9283	76.2658	0	91.19409999999999	150.0491	187.51628	215	552.56538
k65.R20047129	cluster5870	117.664	183.793	206.023	507.48	632.0642799999999	669.5403378999999	751.28018	2052.8847978999997
k65.R20090370	cluster58940	21.479	59.1574	52.0635	132.6999	21.479	59.1574	77.18809999999999	157.8245
k45.R35736273	cluster60896	3.21099	0	0	3.21099	7	2	4	13
k45.R34859611	cluster6136	20.664	41.2133	0	61.8773	279.0344	425.81309	16	720.84749
k25.R81246523	cluster61551	2.78491	5	0	7.78491	6	5	3	14
k25.R80046570	cluster61736	9.80186	18.1085	0	27.910359999999997	85.99996	75	69	229.99996
k65.S19979767	cluster61986	7	5	2.31532	14.31532	7	5	7	19
k45.R35007954	cluster62077	23.8802	7.1445	5.78943	36.81413	29.35531	12.284939999999999	5.78943	47.42968
k65.R20231156	cluster62241	7.4695	15.7632	10.4757	33.7084	11	20.999969999999998	12.00001	43.999979999999994
k65.R20046985	cluster6233	105.513	299.982	601.468	1006.963	1663.12	842.3957	4240.60842	6746.1241199999995
k45.R35384087	cluster62427	9	4.24365	0	13.243649999999999	9.00000152465	11	7	27.00000152465
k45.R35707726	cluster62931	2.1505	4.03419	3.14334	9.32803	5.421390000000001	6.16768	10	21.58907
k45.R34778440	cluster6352	0	33.851	0	33.851	3004.22337	2255.68325	1689.3838	6949.29042
k45.R35832572	cluster63683	0	0.639611	0	0.639611	8	9.705181	0	17.705181
k65.R20501893	cluster64222	10	12	19	41	10	12	19	41
k65.J20123946	cluster64773	0	4.26459	0	4.26459	6	42.99999	0	48.99999
k65.R20395372	cluster65553	34.7897	42	22	98.78970000000001	34.7897	42.0000358055	22	98.7897358055
k45.R34841789	cluster6641	86.8283	20.3155	142.205	249.3488	201.23757	65.00003000000001	319.00036	585.23796
k65.R20077063	cluster68489	68.2303	75.7569	107.112	251.0992	132	152	183	467
k65.R20334726	cluster68641	8.70929	14.5357	18	41.24499	10	18.99999	18	46.99999
k45.R35458800	cluster68957	0	5	10.088	15.088	3	5	12.99996	20.99996
k65.R20071146	cluster6940	157.292	271.436	8.28	437.008	266.0003424369	411.45710999999994	130.0967	807.5541524368999
k65.R20240085	cluster69437	13.6365	25	15.779	54.4155	14.99998	25	15.779	55.778980000000004
k45.R34792501	cluster69759	264.042	257.086	265.807	786.935	568	948	1036	2552
k45.R34960732	cluster70231	16	19.4035	1	36.4035	16	32	1	49
k65.R20149100	cluster70385	47.9879	40.3798	38	126.36770000000001	50.00001	46.999990000000004	38	135
k25.R79923633	cluster7070	61.7806	0	11.9678	73.7484	600.9997800000001	717.99962	1011.0002300000001	2329.9996300000003
k45.R34851798	cluster71584	227	123	165.494	515.494	227	123	167.00037	517.00037
k45.R34872956	cluster72058	27.9264	54.9494	0	82.8758	27.9264	67	7	101.9264
k25.R80688030	cluster72429	16	4.02874	0	20.02874	16	12	10	38
k25.R80763130	cluster72557	19	17.2427	32.3843	68.62700000000001	19	26.999989999999997	49	94.99999
k65.R20125305	cluster7324	32.4816	95.4376	36.6875	164.6067	72.26661	168.00001	143.68879	383.95541000000003
k65.R20450872	cluster73628	15	2.96431	6	23.96431	15	2.96431	6	23.96431
k65.R20041939	cluster7371	202.261	87.265	85.2329	374.7589	1293.99982	1333.99813	903.00018	3530.99813
k65.R20450890	cluster74144	2	2	7.81515	11.81515	2	2	7.81515	11.81515
k25.R79958908	cluster7596	0	0	7.96481	7.96481	65	89	95.00001	249.00001
k45.R35172379	cluster77318	8	13	6	27	8	13	6	27
k65.R20148856	cluster78149	131	87	147	365	131	87	147	365
k25.R81591233	cluster78696	2	6.43646	2.08967	10.52613	2	6.43646	2.08967	10.52613
k65.R20068642	cluster79046	218	370	404.903	992.903	218	370	404.903	992.903
k45.S4202224	cluster79306	9	5	2	16	9	5	2	16
k45.R34811978	cluster7946	137.074	154.747	303.147	594.9680000000001	323.99979	224.00022000000004	338.67530999999997	886.67532
k65.S20289963	cluster80318	13	17	32	62	13	17	32	62
k65.S20401323	cluster81312	15	7.8953	0	22.8953	15	7.8953	0	22.8953
k25.R80157716	cluster8172	0	0	0	0	114.00002000000002	149	81.00003	344.00005
k65.S19895960	cluster81963	3	8	11	22	3	8	11	22
k65.S19893271	cluster82027	5	12	13	30	5	12	13	30
k65.R20383748	cluster83300	7	2	2	11	7	2	2	11
k45.R35046892	cluster83781	6	28	0	34	6	28	0	34
k65.R20570490	cluster83792	18	12	1	31	18	12	1	31
k65.R20103409	cluster8391	40.7149	9.98553	85.2689	135.96933	119.00005999999999	114.99998	190.99996000000002	425
k45.R34903108	cluster8521	0	0	0	0	85.9999600970612	107.36225999999999	184.14233000000002	377.5045500970612
k65.S10191629	cluster85359	1	3	8	12	1	3	8	12
k45.R35731549	cluster87398	4	3	7	14	4	3	7	14
k65.S20167374	cluster87658	32	41	9	82	32	41	9	82
k45.R34806514	cluster88107	328	387	310	1025	328	387	310	1025
k65.R20055305	cluster8865	0	0	0	0	408.4663	260.73904	1019.96	1689.16534
k65.R20052916	cluster8877	297.383	503.898	624.792	1426.073	307.99976	536.99985	674.99955	1519.99916
k65.R20323097	cluster89192	2	8	33	43	2	8	33	43
k65.R20076708	cluster8954	108.365	365.831	84.8141	559.0101	240.91039999999998	478.71943000000005	251.38969	971.01952000000006
k65.R20037269	cluster9209	372.308	608.861	390.678	1371.847	3412.8966	3485.25965	4776.43621	11674.59246
k65.R20041295	cluster9251	202.324	222.92	234.741	659.985	534.59	596.00612	1228.89938	2359.4955
k25.S67881618	cluster93266	2	6	3	11	2	6	3	11
k65.S19902441	cluster93509	2	3	10	15	2	3	10	15
k65.R20123658	cluster9410	109.967	0	89.5179	199.48489999999998	164.99594903000002	146.00031	128.4819	439.47815903000003
k45.R34782857	cluster9421	660.095	524.906	412.939	1597.94	1066.30419	927.7612899999999	648.98319	2643.04867
k45.R34836095	cluster9454	130.432	0	28.8457	159.27769999999998	470.59929999999997	9	338.75087216000003	818.35017216
k25.R80357053	cluster9551	0	3.30654	9.51162	12.81816	9	13.677299999999999	77.181573	99.858873
k65.S19854021	cluster96678	6	4	7	17	6	4	7	17
k25.R82251482	cluster97520	5	0	9	14	5	0	9	14
k25.R82591354	cluster97611	4	12	0	16	4	12	0	16
k45.R34826616	cluster9769	123.163	228.861	62.7171	414.74109999999996	281	243.00016	94.294182	618.294342
k25.R83665737	cluster97810	2	6	6	14	2	6	6	14
k65.R20570520	cluster98026	11	12	7	30	11	12	7	30
k65.R20435463	cluster98342	8	15	23	46	8	15	23	46
k65.R20481239	cluster99148	5	0	6.0602	11.0602	5	0	6.0602	11.0602
k65.R20038299	cluster9951	0.0168046	0.00273204	0.00990741	0.02944405	3193.9973046000005	1318.94093204	1290.00102741	5802.939264050001
k65.R20040971	cluster9964	127.734	60.2808	411.309	599.3238	841.40049	856.04016	2383.43194	4080.87259
