# Supplementary material for: Chemical profile and analysis of biosynthetic pathways and genes of volatile terpenes in Pityopsis ruthii, a rare and endangered flowering plant
Source: PLoS One. 2023 Jun 23;18(6):e0287524. doi: 10.1371/journal.pone.0287524 (PMC10289357; doi:10.1371/journal.pone.0287524)
Supplement: S2 Table — Reads for each RNA sample (s.13; s.15; s.16) and sums thereof are presented before (SEQ) and after RapClust (CLUS), respectively. Those are then normalized using a given contig length [bp] and expressed for before (RPKMi) and after RapClust (RapClust RPKMi), respectively. (TXT) [file pone.0287524.s002.txt]

													RPKMi					RapClust RPKMi
SEQID	CLUSTERID	KO	DESC	SEQ.s.2-13	SEQ.s.2-15	SEQ.s.2-16	SEQ.Sum	CLUS.s.2-13	CLUS.s.2-15	CLUS.s.2-16	CLUS.Sum	length [bp]	1	2	3	Avg	StDev
k25.R79911032	cluster6352			2767.15	2048.22	1655.65	6471.02	3004.22337	2255.68325	1689.3838	6949.29042	2130	200.761465	148.601864	120.1202391	156.4945227	33.39133996	202.9607948	152.3905545	114.1322187	156.4945227	36.38003938
k25.R79914349	cluster9421			55.8463	37.3476	27.0827	120.2766	1066.30419	927.76129	648.98319	2643.04867	1944	238.845466	159.72956	115.8282662	171.4677641	50.9028286	207.5294307	180.5655217	126.3083398	171.4677641	33.77665167
k25.R79916777	cluster7371			1079.04	1240.48	805.79	3125.31	1293.99982	1333.99813	903.00018	3530.99813	1928	179.0760116	205.8683745	133.727813	172.8907331	29.77424397	190.0770569	195.9524526	132.6426897	172.8907331	28.56056507
k25.R79924401	cluster4978			75.5108	0	46.733	122.2438	848.0805932	1110.85274	1596.40901	3555.342343	3347	184.5552982		114.2197242	149.3875112	35.167787	71.26888884	93.35108134	134.1550522	99.59167414	26.04964664
k25.R79935835	cluster109			71.944	175.056	1472.83	1719.83	872.731925	961.56321	2946.09111	4780.386245	3972	10.53173251	25.62608371		18.07890811	7.547175601	45.96302834	50.64138919		48.30220876	2.339180425
k25.R79954792	cluster12872			125.189	72.3349	78.8058	276.3297	178.19179	135.58623	349.82074	663.59876	2229	203.2490556	117.438434	127.9441838	149.5438911	38.21671722	120.4680987	91.66424189	236.4993328	149.5438911	62.60112974
k25.R79975304	cluster15594	K07385	1,8-cineole synthase [EC:4.2.3.108] | (RefSeq) R-linalool synthase QH1, chloroplastic-like (A)	17.8874	0	0	17.8874	84.59722	133.22836	21.21059	239.03617	1723	580.3830528			580.3830528	0	205.403194	323.4802595		264.4417268	59.03853274
k25.R79982083	cluster38852			0	10.515	0	10.515	183.99992	233.5863	80	497.58622	1963		509.4243505		509.4243505	0	188.3774831	239.1435783	81.90328912	169.8081168	65.52222603
k25.R80046570	cluster61736			9.80186	18.1085	0	27.91036	85.99996	75	69	229.99996	871	403.204065	744.9015607		574.0528129	170.8487478	429.2915437	374.3823344	344.4317476	382.7018752	35.13979055
k25.R81039111	cluster129180	K12742	isoprene synthase [EC:4.2.3.27] | (KEGG) ISPS; isoprene synthase (EC:4.2.3.27) (A)	3	0	12	15	3	0	12	15	757	264.2007926		1056.80317	660.5019815	396.3011889	264.2007926		1056.80317	660.5019815	396.3011889
k25.R81078538	cluster26721			1.2324	0	0	1.2324	264.0004	92	71	427.0004	737	1356.852103			1356.852103	0		292.342568	225.6121992	258.9773836	33.3651844
k25.R81244497	cluster15594			0	0	1.41538	1.41538	84.59722	133.22836	21.21059	239.03617	657			1522.070015	1522.070015	0	538.6753475	848.3355968		693.5054721	154.8301247
k25.R81581983	cluster39055			0	0	8.86607	8.86607	0	0	25.41827	25.41827	899			1112.347052	1112.347052	0			1112.347052	1112.347052	0
k25.R81857376	cluster62931			3.27089	2.13349	6.85666	12.26104	5.42139	6.16768	10	21.58907	952	280.2216471	182.779024		231.5003355	48.72131153	263.7787267	300.0896038	486.5518376	350.140056	97.59013121
k45.R34782857	cluster9421	K15808	beta-caryophyllene synthase [EC:4.2.3.57]	660.095	524.906	412.939	1597.94	1066.30419	927.76129	648.98319	2643.04867	1957	211.0839192	167.8534388	132.0488453	170.3287345	32.31337231	206.1508499	179.3660573	125.4692961	170.3287345	33.55227943
k45.R34783518	cluster4214			138.01	80.8352	0	218.8452	1377.50661	1738.09548	2227.74034	5343.34243	2872	219.5781364	128.6112787		174.0947075	45.48342885	89.76277059	113.2599036	145.1667409	116.0631383	22.70526479
k45.R34790542	cluster5870			227.085	0.0403379	0	227.1253379	632.06428	669.5403379	751.28018	2052.884798	1771	564.5524551			564.5524551	0	173.8513661	184.1592795	206.6420929	188.2175795	13.69087991
k45.R34812743	cluster8954			126.453	99.9619	163.292	389.7069	240.9104	478.71943	251.38969	971.01952	1671	194.1845138	153.504092	250.7554397	199.4813485	39.87897109	148.4742494	295.0371094	154.9326867	199.4813485	67.61955059
k45.R34814787	cluster58940			0	0	25.1246	25.1246	21.479	59.1574	77.1881	157.8245	953			1049.317943	1049.317943	0		393.3161284	513.1957227	453.2559255	59.93979718
k45.R34830548	cluster11737			36.2072	58.6452	0	94.8524	138.3822	176.3678	99.03593	413.78593	1081	353.1188674	571.9505128		462.5346901	109.4158227	309.3704418	394.2919263	221.407012	308.3564601	70.58361244
k45.R34841789	cluster6641	K07385	1,8-cineole synthase [EC:4.2.3.108] | (RefSeq) R-linalool synthase QH1, chloroplastic-like (A)	86.8283	20.3155	142.205	249.3488	201.23757	65.00003	319.00036	585.23796	2613	133.2645404		218.2569965	175.7607685	42.49622804	131.5943269		208.6023879	170.0983574	38.50403054
k45.R34956836	cluster31151			22	7.0258	64	93.0258	98	172.9998	108	378.9998	922	256.5005769	81.91462514		169.207601	87.29297588	280.4504711	495.0803613	309.0678661	361.5328995	95.15227179
k45.R35023557	cluster31128			21.8182	48.3476	22	92.1658	56.99993	58.00001	22	136.99994	1409	168.0111592	372.3009378	169.411111	236.5744026	95.97485509	295.2860649	300.466943		297.8765039	2.590439039
k45.R35731549	cluster87398			4	3	7	14	4	3	7	14	571	500.3752815	375.2814611	875.6567426	583.7711617	212.6186104	500.3752815	375.2814611	875.6567426	583.7711617	212.6186104
k45.R35736273	cluster60896			3.21099	0	0	3.21099	7	2	4	13	541	1848.428835			1848.428835	0	995.3078345		568.747334	782.0275842	213.2802502
k45.R35832572	cluster63683			0	0.639611	0	0.639611	8	9.705181	0	17.705181	882		1133.786848		1133.786848	0	512.2960779	621.4907702		566.893424	54.59734615
k65.J20069099	cluster5527			0	0	0	0	219.463125	304.36164	205.70544	729.530205	606						496.4158698	688.452551	465.2965956	550.0550055	98.68303726
k65.J20225750	cluster18057			5.68588	28.8009	7.60403	42.09081	49.03698	87	111.00003	247.03701	811	166.5672256		222.7592177	194.6632216	28.09599603		434.2465494	554.0388507	494.1427001	59.89615065
k65.R20039319	cluster15406	K22050	(-)-beta-pinene synthase [EC:4.2.3.120]	1494.97	1525	1720.68	4740.65	1692.9635	1643.88513	1859.89749	5196.74612	2015	156.5018712	159.6455805	180.1304639	165.4259719	10.47655453	161.6743204	156.9874431	177.6161522	165.4259719	8.829574404
k65.R20041580	cluster9421			341.37	356.568	181.985	879.923	1066.30419	927.76129	648.98319	2643.04867	1901	204.0791165	213.1648429	108.7949674	175.346309	47.20486135	212.2236787	184.6498549	129.1653932	175.346309	34.54066852
k65.R20045434	cluster4978	K04121	ent-kaurene synthase [EC:4.2.3.19] | (RefSeq) ent-kaur-16-ene synthase, chloroplastic-like isoform X1 (A)	218.505	396.937	90.385	705.827	848.0805932	1110.85274	1596.40901	3555.342343	3533	87.62327362	159.1767665		123.40002	35.77674643	67.51683299	88.43647587	127.0922615	94.34852345	24.67822454
k65.R20047129	cluster5870			117.664	183.793	206.023	507.48	632.06428	669.5403379	751.28018	2052.884798	2087	111.0969735	173.5352023	194.5245085	159.7188947	35.43262306	147.5279202	156.2750762	175.3536878	159.7188947	11.61789569
k65.R20050377	cluster109	K04120	nt-copalyl diphosphate synthase [EC:5.5.1.13]	116.38	142.592	1256.75	1515.722	872.731925	961.56321	2946.09111	4780.386245	8943	8.585697203	10.51943406		9.55256563	0.966868427	20.41430712	22.49218359		21.45324535	1.038938236
k65.R20055377	cluster36146			202.386	228.153	385.535	816.074	229.9998	253.99963	418.9999	902.99933	1731	143.2695371	161.5100585	272.9211555	192.566917	57.30492641	147.1441371	162.4982125	268.0584014	192.566917	53.74731048
k65.R20070300	cluster15594			62.1302	119.163	10.9733	192.2665	84.59722	133.22836	21.21059	239.03617	1164	277.6170601	532.4573513		405.0372057	127.4201456	304.0461368	478.8285972		391.437367	87.39123016
k65.R20090854	cluster5527			90.28	104.584	146.202	341.066	219.463125	304.36164	205.70544	729.530205	1805	146.647923	169.8828797	237.4858178	184.6722068	38.53071445	166.6637214	231.1369784	156.2159207	184.6722068	33.13125794
k65.R20092431	cluster26721			262.768	92	71	425.768	264.0004	92	71	427.0004	1972		109.5740967	84.56261813	97.06835743	12.5057393		109.2578462	84.31855519	96.78820068	12.46964549
k65.R20096740	cluster47081	K07385	1,8-cineole synthase [EC:4.2.3.108] | (RefSeq) R-linalool synthase QH1, chloroplastic-like (A)	54.5384	45.1354	33.705	133.3788	130	180.6194	85	395.6194	1383	295.660568	244.6855427	182.7196882	241.021933	46.18063886	237.598444	330.1145262	155.3528288	241.021933	71.38722073
k65.R20106368	cluster41126			114.576	212.49	6	333.066	114.576	219.00036	6	339.57636	1825	188.4952828	349.5789925		269.0371376	80.54185484	184.8814501	353.3820707		269.1317604	84.25031029
k65.R20115630	cluster40399			169.976	182.697	51.7527	404.4257	178.99986	190.00053	52.99998	422.00037	1306	321.8145547	345.8991487		333.8568517	12.042297	324.7855379	344.745657		334.7655974	9.980059546
k65.R20141776	cluster36347			3.4264	16.1342	0	19.5606	11	48	3	62	692	253.1335995	1191.953106		722.5433526	469.4097531	256.3863509		69.92355025	163.1549506	93.23140034
k65.R20192557	cluster30708			12.4329	32.0822	0	44.5151	23	47.4365	34.8854	105.3219	726	384.7055631	992.7049052		688.7052342	303.9996711	300.7963279	620.3793483	456.2347921	459.1368228	130.4853582
k65.R20204634	cluster17802	K14175	(3S,6E)-nerolidol synthase [EC:4.2.3.48]	39.9195	7.9296	133.296	181.1451	59.99998	14.76671	145.10072	219.86741	1965	112.14914		374.4794339	243.3142869	131.165147	138.8761571		335.8506183	237.3633877	98.48723062
k65.R20227238	cluster107521	K04121	ent-kaurene synthase [EC:4.2.3.19]	2	3	7	12	2	3	7	12	393	424.0882103	636.1323155		530.1102629	106.0220526	424.0882103	636.1323155		530.1102629	106.0220526
k65.R20227483	cluster18057			29.3511	23.1991	80.304	132.8542	49.03698	87	111.00003	247.03701	1385	159.514189	126.0799637		142.7970763	16.71711266	143.3216899	254.2772214	324.4227494	240.6738869	74.5573
k65.R20250583	cluster14419			18.3614	45.3021	8.31625	71.97975	455.6286	465.2383	275.01625	1195.88315	1085	235.1070865		106.4847619	170.7959242	64.31116227	351.149854	358.5559843	211.9531479	307.2196621	67.43141816
k65.R20255534	cluster35199			22	31.0373	20.541	73.5783	22.00000157	56	28.00003	106.0000316	804	371.8920399	524.6602186	347.228836	414.5936982	78.47737509	258.1431876		328.5462037	293.3446956	35.20150806
k65.R20317026	cluster51211			10.3837	0	0	10.3837	20.5786	17.8323	32	70.4109	1033	968.054211			968.054211	0	282.9277908	245.1698971	439.9565231	322.684737	84.34420943
k65.R20417897	cluster113489	K15808	beta-caryophyllene synthase [EC:4.2.3.57]	15	18	5	38	15	18	5	38	923	427.6672179	513.2006615		470.4339397	42.76672179	427.6672179	513.2006615		470.4339397	42.76672179
k65.R20436843	cluster108488	K07385	1,8-cineole synthase [EC:4.2.3.108] | (RefSeq) R-linalool synthase QH1, chloroplastic-like (A)	11	7	37	55	11	7	37	55	892	224.2152466	142.6824297		183.4488382	40.76640848	224.2152466	142.6824297		183.4488382	40.76640848
k65.R20570520	cluster98026			11	12	7	30	11	12	7	30	952	385.1540616	420.1680672	245.0980392	350.140056	75.63889704	385.1540616	420.1680672	245.0980392	350.140056	75.63889704
k65.S20190970	cluster36347			1.33918	15.5059	3	19.84508	11	48	3	62	571	118.1816346		264.7477589	191.4646967	73.28306216	310.7169086		84.74097509	197.7289419	112.9879668
k65.S20208722	cluster3274			0	2.5259	11.0778	13.6037	362.000035	921.46914	870.81665	2154.285825	828		224.248099	983.4813696	603.8647343	379.6166353		516.5913556	488.1947037	502.3930297	14.19832599
k65.S20304045	cluster21703			6.44584	3.96143	3.49815	13.90542	156.39046	97.74053	147.15295	401.28394	901	514.4825147	316.1863261	279.2090726	369.9593045	103.3023008	432.5473814	270.3324122	406.9981198	369.9593045	71.21483663
