# Supplementary material for: Chemical profile and analysis of biosynthetic pathways and genes of volatile terpenes in Pityopsis ruthii, a rare and endangered flowering plant
Source: PLoS One. 2023 Jun 23;18(6):e0287524. doi: 10.1371/journal.pone.0287524 (PMC10289357; doi:10.1371/journal.pone.0287524)
Supplement: S3 Table — (CSV) [file pone.0287524.s003.csv]

Data for Table 1 (ug × gFW-1)
Compounds	Flowers			Leaves			Stems			Roots			Rhizomes
a-pinene	2.09	2.13	2.09	n.d.	n.d.	n.d.	n.d.	n.d.	n.d.	n.d.	n.d.	n.d.	n.d.	n.d.	n.d.
b-pinene	1.08	1.13	0.89	n.d.	n.d.	n.d.	n.d.	n.d.	n.d.	n.d.	n.d.	n.d.	n.d.	n.d.	n.d.
Myrcene	4.93	5.29	5.17	1.47	1.52	1.11	n.d.	n.d.	n.d.	n.d.	n.d.	n.d.	n.d.	n.d.	n.d.
limonene	7.79	7.17	6.32	1.13	1.39	1.11	n.d.	n.d.	n.d.	n.d.	n.d.	n.d.	n.d.	n.d.	n.d.
b-elemene	13.3	14.27	14.58	3.32	3.32	3.1	n.d.	n.d.	n.d.	12.4	14.28	15.75	n.d.	n.d.	n.d.
?-Bergamotene	1.85	1.99	2.11	2.04	2.15	3.28	n.d.	n.d.	n.d.	n.d.	n.d.	n.d.	n.d.	n.d.	n.d.
unknown monoterpene 1	0.91	0.98	1.12	n.d.	n.d.	n.d.	n.d.	n.d.	n.d.	n.d.	n.d.	n.d.	n.d.	n.d.	n.d.
guaia-1(10),11-dine	0.9	0.93	1.06	n.d.	n.d.	n.d.	n.d.	n.d.	n.d.	n.d.	n.d.	n.d.	n.d.	n.d.	n.d.
unknown monoterpene 2	0.91	1.05	1.07	n.d.	n.d.	n.d.	n.d.	n.d.	n.d.	n.d.	n.d.	n.d.	n.d.	n.d.	n.d.
aromadendrene	0.67	0.78	0.84	n.d.	n.d.	n.d.	n.d.	n.d.	n.d.	n.d.	n.d.	n.d.	n.d.	n.d.	n.d.
allo-aromadendrene	15.3	16.73	17.23	2.66	3.22	3.28	0.21	0.13	0.2	0.16	0.28	0.4	0.17	0.21	0.25
a-selinene	4.3	4.7	5.05	0.79	0.55	0.65	n.d.	n.d.	n.d.	n.d.	n.d.	n.d.	n.d.	n.d.	n.d.
n.d. = Not Detected
Data for Table 2 (ng × gFW-1 × h-1)
Compounds	Flowers			Leaves
a-pinene	234.54	256.94	205.34	n.d.	n.d.	n.d.
b-pinene	91.07	93.38	86.36	n.d.	n.d.	n.d.
Myrcene	24.29	19.68	21.94	n.d.	n.d.	n.d.
limonene	26.69	26.26	24.39	0.76	0.57	1.09
b-elemene	14.11	9.25	7.51	n.d.	n.d.	n.d.
?-Bergamotene	23.01	24.75	22.47	n.d.	n.d.	n.d.
unknown monoterpene 1	1.47	4.27	6.4	n.d.	n.d.	n.d.
guaia-1(10),11-dine	45.12	43	37.65	n.d.	n.d.	n.d.
unknown monoterpene 2	7.26	7.76	7.02	n.d.	n.d.	n.d.
aromadendrene	23.46	27.51	23.64	n.d.	n.d.	n.d.
germacrene D	8.08	6.98	6.39	n.d.	n.d.	n.d.
allo-aromadendrene	19.85	25.9	21.79	n.d.	n.d.	n.d.
a-selinene	24.44	28.42	25.65	n.d.	n.d.	n.d.
pogotol	4.16	3.82	3.98	n.d.	n.d.	n.d.
unknown diterpene 1	0.89	0.85	1.13	n.d.	n.d.	n.d.
Kaur-16-ene	1.29	1.34	1.26	n.d.	n.d.	n.d.
n.d. = Not Detected
